# Supplementary material for: The malaria parasite PP1 phosphatase controls the initiation of the egress pathway of asexual blood-stages by regulating the rounding-up of the vacuole
Source: PLoS Pathog. 2025 Jan 14;21(1):e1012455. doi: 10.1371/journal.ppat.1012455 (PMC11731718; doi:10.1371/journal.ppat.1012455)
Supplement: S2 Video — Egress movies of representative parasites pre-treated -RAP (A-C) or + RAP (D-E) during natural egress (A), or induced egress with BIPPO (B and D) or A23187 (C and E). (ZIP) [file ppat.1012455.s006.zip]

Archive with 6 entries (5 files):
- S2_Video/
- S2_Video/S2A_Video.avi
- S2_Video/S2B_Video.avi
- S2_Video/S2C_Video.avi
- S2_Video/S2D_Video.avi
- S2_Video/S2E_Video.avi
