# Supplementary material for: The malaria parasite PP1 phosphatase controls the initiation of the egress pathway of asexual blood-stages by regulating the rounding-up of the vacuole
Source: PLoS Pathog. 2025 Jan 14;21(1):e1012455. doi: 10.1371/journal.ppat.1012455 (PMC11731718; doi:10.1371/journal.ppat.1012455)
Supplement: S3 Video — Egress movies of representative parasites pre-treated -RAP (A-C) or + RAP (D). In addition, control parasites (-RAP) were supplemented with BAPTA-AM (B) or C2 (C). (ZIP) [file ppat.1012455.s007.zip]

Archive with 5 entries (4 files):
- S3_Video/
- S3_Video/S3A_Video.avi
- S3_Video/S3B_Video.avi
- S3_Video/S3C_Video.avi
- S3_Video/S3D_Video.avi
