# Supplementary material for: The malaria parasite PP1 phosphatase controls the initiation of the egress pathway of asexual blood-stages by regulating the rounding-up of the vacuole
Source: PLoS Pathog. 2025 Jan 14;21(1):e1012455. doi: 10.1371/journal.ppat.1012455 (PMC11731718; doi:10.1371/journal.ppat.1012455)
Supplement: S1 Table — (XLSX) [file ppat.1012455.s008.xlsx]

## Sheet: Feuil1
S1 Table: list of primers used in this study
Plasmid	Target	Orientation	Sequence (5'-3')
pLN-mRuby3	hsp101	Fwd	tctCCTAGGATGACAAGAAGATATTTAAAGTATTATATTTTTG
	hsp101	Rev	AGCTCTTCGCCCTTAGACACAGCACACAATACATTATTAATAACTTG
	mRuby3	Fwd	GTGTCTAAGGGCGAAGAGC
	mRuby3	Rev	tctCTTAAGTCACTTGTACAGCTCGTCCATGC
	HR1 Pfs47	Fwd	tctGGGCCCCGTTTAAGTACATATTTGTATATGCACAC
	HR1 Pfs47	Rev	tctGTTAACGCTGATCATTCTTCCCATACAC
	HR2 Pfs47	Fwd	tctCTGCAGGTACTATAAACAACCCTACGTTGG
	HR2 Pfs47	Rev	tctGGATCCGGTAAGGCTAACATATACATGCC
	gRNA Pfs47 locus	Fwd	TATTAATGTTAAGCCAACTGTAGT
	gRNA Pfs47 locus	Rev	AAACACTACAGTTGGCTTAACATT
pLN-PfEXP2-mNG	mNeonGreen	Fwd	tctCGTACGGGTTCTGGTAGTGGTTCCGGT
	mNeonGreen	Rev	tctCTTAAGTTACTTATACAATTCGTCCATCCCCA
	gRNA PfEXP2	Fwd	TATTATATTATGTACAGTATCTGA
	gRNA PfEXP2	Rev	AAACTCAGATACTGTACATAATAT
pUF1-KnL	kahrp	Fwd	tctCTCGAGATGAAAAGTTTTAAGAACAAAAATACTTTGAGG
	kahrp	Rev	TTGCTTTTGTGCTAAAGTTCTCTTATTTCTG
	nanoluciferase	Fwd	GAACTTTAGCACAAAAGCAAGACTACAAGGACGACGATGACAAGG
	nanoluciferase	Rev	tctGGTACCTCACGCCAGAATGCGTTCGCAC
pCRT-GCamp6f	gcamp6f	Fwd	TCTCCTAGGATGGGTTCTCATCATCATCATC
	gcamp6f	Rev	AGACCCGGGTCACTTCGCTGTCATCATTTG
pPKG-GCamp6f	pPKG	Fwd	TCTGCGGCCGCATGAATGAATAAATTGTTATTTTACACATG
	pPKG	Rev	AGACCTAGGTTTTTTTTTTTTTTTTTTATTATCTATTATATATTTTATATACAC
Integration
PfExp2-mNG	locus exp2	Fwd	cgtGGGCCCGCCTTGAGAGAAATATGGGAT
	locus exp2	Rev	cgcCTGCAGTCATAAGGAGAGTACATAAATAAAATAATCAAAC
	5'int	Fwd	GTATTAAGATGGTCACGTATGTGG
	5'int	Rev	TTTCGAGACAAGCTTAGAACC
	3'int	Fwd	AGAAGGCGTTTACAGACGTG
	3'int	Rev	GTTGTATAGAGACACAATTCGTATAACAC
Pfs47-mRuby3	locus Pfs47	Fwd	tctGGGCCCCGTTTAAGTACATATTTGTATATGCACAC
	locus Pfs47	Rev	tctGGATCCGGTAAGGCTAACATATACATGCC
	5'int	Fwd	GCATAAAAATATATATTTTTTTAATTAACATACG
	5'int	Rev	TCCATGACCACCTTCATACG
	3'int	Fwd	AGTTGCCAAATACAGCAACC
	3'int	Rev	GCTAACATACATGTAAAAAATTACAATCAG
PCR Contrôle Pfldh	Pfldh	Fwd	AACATGCCACATGGAAAAGCT
	Pfldh	Rev	TTCTTTGTCACTCTTTCCTGG
	Nanoluciferase	Fwd	AAAGATCACTGTAACAGGGAC
	Nanoluciferase	Rev	GAACATTAAGCTGCCATATCC
