# Supplementary material for: The malaria parasite PP1 phosphatase controls the initiation of the egress pathway of asexual blood-stages by regulating the rounding-up of the vacuole
Source: PLoS Pathog. 2025 Jan 14;21(1):e1012455. doi: 10.1371/journal.ppat.1012455 (PMC11731718; doi:10.1371/journal.ppat.1012455)
Supplement: S3 Table — (XLSX) [file ppat.1012455.s010.xlsx]

## Sheet: Fig1B
Raw data related to Figure 1B
Normalized RLU/condition A23187 60 min.
			Experiment 1	Experiment 2	Experiment 3	Mean	SD
DMSO	-RAP	20 min	10.4407	13.7514	10.3579	11.5167	1.93579
		40 min	12.586	15.9202	17.2534	15.2532	2.40414
		60 min	24.9214	36.9653	32.2784	31.3884	6.07107
	+RAP	20 min	0	0	0	0	0
		40 min	0	0	0	0	0
		60 min	0	0	0	0	0
ZAP	-RAP	20 min	58.9422	86.9945	55.6298	67.1888	17.232
		40 min	61.9396	87.1767	57.3419	68.8194	16.0632
		60 min	60.3368	85.6396	61.567	69.1811	14.2667
	+RAP	20 min	6.57795	11.1411	8.21908	8.64605	2.31136
		40 min	14.5168	18.1472	10.3692	14.3444	3.89189
		60 min	25.6174	26.2284	15.8166	22.5541	5.84289
BIPPO	-RAP	20 min	80.4933	102.299	67.8779	83.5568	17.414
		40 min	89.6755	104.932	72.2842	88.964	16.3357
		60 min	89.4574	102.385	77.4998	89.7807	12.4457
	+RAP	20 min	36.2277	28.799	30.6067	31.8778	3.87401
		40 min	70.9516	43.7948	38.7468	51.1644	17.3211
		60 min	72.7743	53.3433	46.8309	57.6495	13.4971
A23187	-RAP	20 min	86.1813	71.4956	84.4615	80.7128	8.02854
		40 min	94.8392	84.0421	91.7904	90.2239	5.56639
		60 min	100	100	100	100	1.00486e-14
	+RAP	20 min	100.067	91.4574	84.3444	91.9564	7.87342
		40 min	120.735	98.7726	91.116	103.541	15.3746
		60 min	124.764	105.819	96.9536	109.179	14.2065

## Sheet: Fig1E
Raw data related to Figure 1E
DMSO					-RAP BIPPO					+RAP BIPPO					-RAP A23187					+RAP A23187
Experiment	Number of Segmented parasites	Number of egressed parasites	% of egress		Experiment	Number of Segmented parasites	Number of egressed parasites	% of egress		Experiment	Number of Segmented parasites	Number of egressed parasites	% of egress		Experiment	Number of Segmented parasites	Number of egressed parasites	% of egress		Experiment	Number of Segmented parasites	Number of egressed parasites	% of egress
1	58	13	22.4138		1	53	43	81.1321		1	88	46	52.2727		1	58	51	87.931		1	55	55	100
2	42	8	19.0476		2	25	22	88		2	22	9	40.9091		2	9	7	77.7778		2	95	81	85.2632
3	62	6	9.67742		3	32	28	87.5		3	95	54	56.8421		3	10	8	80		3	21	20	95.2381
4	54	10	18.5185		4	25	22	88		4	65	45	69.2308				Mean	81.9029				Mean	93.5004
5	48	14	29.1667		5	87	73	83.908		5	196	119	60.7143				SD	5.33742				SD	7.52052
		Mean	19.7648				Mean	85.708				Mean	55.9938
		SD	7.05753				SD	3.07802				SD	10.4835

## Sheet: Fig2B-C-D Fig5D-E
Raw data related to the kinetics of egress, in Fig. 2B-C-D and Fig. 5D-E
Legend	Parasites remaining with an irregular PV
	Parasites undergoing PV rounding-up
	na = non analyzed for this criteria
-RAP-DMSO [Time (s)]							-RAP-Bippo [Time (s)]							+RAP-Bippo [Time (s)]							-RAP-A23187 [Time (s)]							+RAP-A23187 [Time (s)]
Parasite number	T1	T2	T3	T4	T5		N°Parasites	T1	T2	T3	T4	T5		N°Parasites	T1	T2	T3	T4	T5		N°Parasites	T1	T2	T3	T4	T5		N°Parasites	T1	T2	T3	T4	T5
4	765	360	405	240	105		2	600	345	255	na	na		2	1050	675	375	555	105		3	1095	735	360	660	60		1	1395	630	765	465	120
5	750	390	360	255	105		5	690	420	270	na	na		3	1125	645	480	na	na		4	1125	900	225	855	30		2	1395	390	1005
6	960	570	390	na	na		7	1530	1230	300	900	315		4	1125	765	360	na	na		5	750	480	270	na	na		3	1470	660	810
7	1365	930	435	735	180		9	435	330	105	na	na		5	1365	930	435	630	225		6	1275	1035	240	870	150		4	1440	855	585
8	1680	1290	390	1185	90		10	690	465	225	345	105		6	1500	1050	450	na	na		7	750	495	255	na	na		6	1380	765	615	465	285
13	555	60	495	na	na		12	645	360	285	na	na		7	1905	1515	390	na	na		9	960	765	195	660	90		7	1410	645	765
14	930	705	225	na	na		15	585	315	270	na	na		9	1110	630	480	na	na		11	780	465	315	na	na		9	1380	570	810
15	1785	1485	300	1140	330		16	435	240	195	na	na		10	1185	810	375	na	na		12	1290	1095	195	1005	75		10	1380	690	690
18	1050	420	630	na	na		21	420	240	180	na	na		11	1410	1005	405	na	na		13	795	510	285	na	na		11	1170	540	630
19	1395	795	600	750	30		24	450	270	180	na	na		12	1440	990	450	810	105		15	780	450	330	na	na		12	1425	510	915	450	45
20	1425	975	450	930	30		26	1305	900	405	540	345		13	1290	960	330	na	na		16	1305	945	360	840	90		14	1545	990	555	780	195
21	na	na	na	1065	90		31	735	435	300	375	45		14	1605	1365	240	na	na		17	1365	1095	270	945	135		15	1215	525	690
22	1185	870	315	630	225		33	555	375	180	300	60		15	1305	945	360	615	255		18	720	420	300	270	135		17	1605	930	675	630	285
23	1635	1335	300	1245	75		35	480	195	285	na	na		16	1245	870	375	765	na		19	690	375	315	na	na		18	1320	435	885
24	1650	1365	285	na	na		37	540	285	255	na	na		17	1440	990	450	795	120		20	900	735	165	615	105		19	1335	840	495	630	195
26	1185	105	1080	45	45		41	570	315	255	na	na		18	1470	1065	405	na	na		21	585	285	300	120	150		20	1485	840	645	na	na
28	915	525	390	450	60		45	570	285	285	na	na		19	1515	1245	270	na	na		22	630	360	270	na	na		21	1710	1035	675
29	1020	615	405	na	na		46	480	225	255	na	na		20	1605	1590	15	1365	210		23	645	375	270	na	na		22	1515	840	675	510	315
31	645	255	390	150	90		47	600	375	225	270	75		21	1770	1380	390	na	na		24	720	450	270	315	120		23	1185	690	495
33	1500	1215	285	na	na		48	675	405	270	na	na		22	1905	1380	525	na	na		25	585	375	210	255	105		24	1335	645	690
35	735	435	300	na	na		49	630	270	360	na	na		25	1275	960	315	na	na		26	510	270	240	na	na		25	1320	615	705
36	810	435	375	na	na		50	585	285	300	na	na		27	1440	1170	270	na	na		27	735	510	225	315	180		27	1290	645	645
37	900	495	405	na	na		53	495	285	210	na	na		34	1770	1335	435	1110	210		28	585	390	195	na	na		28	1410	480	930
38	1395	1080	315	1005	60		54	990	360	630	na	na		37	1440	1245	195	na	na		29	690	420	270	na	na		30	1455	1020	435
39	1545	1155	390	960	180		55	1005	240	765	na	na		41	1710	1380	330	na	na		30	735	435	300	315	105		31	1485	930	555	645	270
42	975	600	375	na	na		57	1035	375	660	na	na		42	1410	1140	270	na	na		31	645	225	420	na	na		31	660	300	360
43	1350	945	405	765	165		58	540	345	195	na	na		48	1185	1020	165	na	na		32	690	375	315	120	240		34	690	450	240
44	1530	1200	330	1155	30		59	570	375	195	300	60		49	1980	1560	420	na	na		33	600	375	225	na	na		35	900	495	405
45	1665	1380	285	na	na		60	615	270	345	na	na		50	915	465	450	na	na		34	540	285	255	na	na		36	705	360	345
46	1770	1335	435	1260	60		62	570	300	270	na	na		51	780	570	210	na	na		35	570	375	195	na	na		37	855	555	300
48	570	375	195	na	na		63	765	540	225	390	135		54	1845	1800	45	na	na		36	615	390	225	270	105		40	600	270	330
49	675	480	195	285	180		64	555	285	270	na	na		55	2040	1800	240	na	na		37	615	390	225	na	na		41	600	285	315
50	675	540	135	480	45		65	510	285	225	na	na		60	1530	1260	270	na	na		38	690	450	240	na	na		42	750	300	450
52	1155	930	225	870	45		66	540	300	240	na	na		61	1950	1770	180	1440	315		39	600	315	285	na	na		43	735	570	165
53	1350	1110	240	na	na		67	1080	420	660	na	na		62	1200	1005	195	555	435		40	975	765	210	495	255		45	615	450	165
54	1695	1500	195	na	na		68	1005	540	465	287	180		64	1995	1800	195	na	na		41	570	300	270	165	120		46	630	255	375
Mean	1176.86	807.429	369.429	742.857	105.714		69	1035	345	690	na	na		66	1845	1620	225	1275	330		43	645	480	165	375	90		47	660	210	450
SD	386.94	416.718	163.796	388.631	77.722		70	1125	480	645	289	75		67	825	405	420	na	na		44	585	330	255	na	na		48	900	705	195	435	255
Number of parasites analyzed	35	35	35	21	21		71	1125	600	525	290	60		68	1290	1095	195	na	na		45	600	435	165	165	255		49	720	510	210	390	105
SEM	65.4047	70.4381	27.6865	84.8062	16.9603		72	1230	615	615	291	90		70	1320	1125	195	na	na		47	705	480	225	360	105		50	705	345	360
							73	1080	480	600	292	105		72	1275	1065	210	na	na		48	585	360	225	225	120		51	660	480	180
							74	1020	390	630	na	na		75	1290	1005	285	na	na		49	420	180	240	na	na		52	780	600	180
							75	1095	450	645	294	45		77	1740	1560	180	na	na		50	630	420	210	285	120		53	705	345	360
							77	1110	480	630	na	na		80	1410	1215	195	na	na		51	795	585	210	405	165		54	750	390	360	195	180
							79	1155	450	705	na	na		81	1500	1305	195	na	na		52	795	675	120	na	na		55	735	225	510
							80	585	345	240	299	105		84	1155	705	450	na	na		53	975	795	180	660	120		56	645	330	315
							81	675	225	450	na	na		85	840	615	225	na	na		54	555	270	285	225	30		57	735	435	300
							82	510	225	285	na	na		87	1095	750	345	na	na		55	585	315	270	na	na		58	750	150	600
							83	570	195	375	na	na		91	1335	915	420	na	na		56	630	345	285	285	45		59	1005	480	525
							84	600	180	420	na	na		92	1620	1335	285	na	na		58	780	450	330	345	90		60	690	420	270
							85	525	195	330	na	na		93	1110	675	435	na	na		59	660	345	315	na	na		61	555	210	345
							86	615	270	345	na	na		94	1740	1290	450	na	na		Mean	746.176	491.765	254.412	443.571	121.071		62	735	270	465
							87	720	360	360	306	120		95	1470	1020	450	na	na		SD	217.843	223.421	57.3118	267.096	58.0127		63	630	315	315
							88	885	390	495	307	105		96	780	210	570	na	na		Number of parasites analyzed	51	51	51	28	28		64	705	300	405
							90	675	330	345	na	na		97	1005	705	300	na	na		SEM	30.5041	31.2852	8.02526	50.4765	10.9634		65	915	600	315
							91	795	480	315	na	na		98	1500	1050	450	na	na									66	795	435	360
							92	630	300	330	na	na		99	1170	735	435	na	na									70	660	225	435
							93	510	180	330	na	na		100	1560	1230	330	1020	195									72	660	285	375
							94	720	360	360	312	45		101	1110	825	285	na	na									73	540	180	360	150	30
							95	570	345	225	na	na		102	1440	990	450	840	135									74	480	345	135
							96	525	195	330	na	na		103	810	255	555	na	na									75	810	585	225
							98	600	240	360	na	na		104	1080	705	375	na	na									78	900	660	240
							99	570	240	330	316	60		106	1710	1320	390	na	na									79	660	435	225
							100	660	240	420	317	90		107	1710	1170	540	na	na									82	945	720	225
							101	615	300	315	na	na		108	1125	570	555	na	na									83	540	225	315
							102	750	495	255	319	135		109	1920	1560	360	na	na									84	510	165	345
							103	690	465	225	na	na		110	825	420	405	na	na									85	735	540	195
							104	585	270	315	na	na		111	1695	1275	420	1050	210									86	630	285	345
							105	570	225	345	322	75		112	1395	1095	300	na	na									87	660	195	465
							106	600	225	375	na	na		113	1920	1620	300	na	na									88	705	465	240	270	180
							107	1020	585	435	324	180		114	1650	1335	315	na	na									89	915	675	240
							109	795	480	315	na	na		115	1740	1440	300	na	na									90	675	420	255
							110	630	360	270	na	na		116	735	480	255	na	na									91	615	225	390
							111	600	300	300	na	na		117	675	390	285	na	na									92	600	285	315
							112	510	210	300	na	na		119	855	480	375	na	na									93	585	315	270
							114	630	255	375	na	na		120	1800	1560	240	na	na									94	1125	780	345	555	210
							116	510	165	345	na	na		121	1095	675	420	na	na									95	855	390	465
							119	555	255	300	na	na		122	960	660	300	na	na									96	585	255	330
							120	645	240	405	na	na		123	1035	720	315	na	na									97	675	465	210
							122	570	225	345	na	na		124	1695	1245	450	1125	105									98	690	405	285
							124	495	195	300	na	na		125	1155	945	210	840	90									99	900	750	150	630	105
							125	450	165	285	na	na		126	855	720	135	na	na									100	510	210	300
							126	510	270	240	na	na		127	1830	1560	270	na	na									101	615	210	405
							128	525	330	195	337	180		128	1230	825	405	na	na									102	570	345	225
							129	630	360	270	na	na		129	1155	780	375	na	na									103	510	405	105	150	240
							130	540	270	270	na	na		130	960	735	225	na	na									104	465	315	150
							131	540	240	300	na	na		131	1335	840	495	na	na									105	1095	960	135	750	195
							132	510	255	255	341	90		132	1440	1140	300	na	na									107	660	270	390
							133	465	195	270	na	na		133	1530	1230	300	na	na									108	705	570	135
							135	480	210	270	na	na		134	960	600	360	na	na									109	720	495	225
							136	510	180	330	na	na		135	1605	1320	285	na	na									110	795	675	120	525	135
							137	510	195	315	na	na		136	1665	1455	210	na	na									111	870	735	135
							138	525	240	285	na	na		137	1515	1245	270	na	na									113	675	255	420
							139	450	180	270	na	na		139	1470	1215	255	na	na									114	780	435	345
							140	495	180	315	na	na		140	1200	930	270	na	na									115	630	255	375
							141	450	165	285	na	na		141	1230	855	375	na	na									117	525	240	285
							142	600	240	360	na	na		142	675	360	315	na	na									118	645	270	375
							143	540	195	345	na	na		143	1110	810	300	na	na									119	780	225	555
							144	450	165	285	na	na		144	1710	1485	225	1275	180									120	645	225	420
							145	600	255	345	353	45		145	1260	1095	165	na	na									121	885	255	630
							148	615	255	360	354	75		146	960	720	240	na	na									122	705	225	480	na	na
							149	570	180	390	na	na		147	945	615	330	na	na									123	945	495	450	na	na
							150	585	270	315	na	na		148	1080	750	330	na	na									124	570	270	300
							151	495	225	270	357	75		149	1335	915	420	615	285									125	915	435	480	na	na
							153	735	405	330	358	225		150	1020	780	240	na	na									126	720	480	240	na	na
							154	465	180	285	na	na		151	1185	795	390	na	na									127	975	660	315
							155	495	225	270	na	na		152	1185	900	285	na	na									129	615	315	300	na	na
							156	495	195	300	na	na		153	855	555	300	na	na									130	660	240	420	na	na
							158	525	270	255	na	na		154	795	510	285	na	na									Moyenne	874.167	467.639	406.528	479.167	185.833
							159	510	255	255	na	na		155	705	375	330	na	na									SD	320.554	218.979	199.451	191.09	82.6625
							160	510	225	285	na	na		156	1890	1665	225	na	na									N	108	108	108	18	18
							161	465	150	315	na	na		157	780	495	285	na	na									SEM	30.8453	21.0712	19.1922	45.0404	19.4837
							162	495	195	300	na	na		158	1230	975	255	na	na
							163	405	165	240	na	na		159	1635	1395	240	1260	120
							167	405	150	255	na	na		160	1755	1500	255	na	na
							168	375	120	255	na	na		161	1080	810	270	na	na
							169	390	135	255	na	na		162	1365	1110	255	na	na
							170	390	165	225	na	na		163	1275	1035	240	na	na
							171	435	165	270	na	na		164	705	450	255	300	135
							172	450	165	285	373	75		165	1650	1350	300	na	na
							173	330	135	195	na	na		166	1125	885	240	na	na
							174	420	150	270	na	na		167	1155	855	300	na	na
							175	435	165	270				168	1365	1050	315	na	na
							177	570	345	225	377	105		169	1380	1125	255	na	na
							178	420	165	255	378	60		170	1260	1035	225	na	na
							179	405	135	270				171	1080	675	405	na	na
							Mean	629.643	300	329.643	350.406	110.625		172	1050	765	285	na	na
							SD	219.254	148.432	125.19	111.939	72.8648		173	1080	810	270	na	na
							Number of parasites analyzed	126	126	126	32	32		174	1485	1275	210	na	na
							SEM	19.5327	13.2234	11.1528	19.7882	12.8808		175	1770	1575	195	na	na
														176	1560	1290	270	na	na
														177	1170	900	270	na	na
														178	1830	1605	225	1530	60
														179	900	675	225	na	na
														180	1800	1500	300	na	na
														181	1380	1110	270	na	na
														182	1305	1035	270	na	na
														183	1155	915	240	na	na
														184	1230	930	300	na	na
														185	1230	900	330	na	na
														186	570	375	195	na	na
														187	1185	1080	105	na	na
														188	1005	690	315	na	na
														189	1785	1695	90	na	na
														191	1335	1080	255	na	na
														192	1755	1545	210	na	na
														193	1320	975	345	na	na
														194	1290	1065	225	na	na
														195	870	645	225	na	na
														196	525	225	300	na	na
														197	1080	705	375	na	na
														198	960	735	225	na	na
														199	735	510	225	na	na
														203	930	750	180	na	na
														204	495	195	300	na	na
														205	870	690	180	na	na
														206	810	510	300	465	30
														207	915	705	210	na	na
														208	840	570	270	na	na
														209	975	750	225	na	na
														210	960	600	360	na	na
														211	615	405	210	na	na
														212	870	630	240	na	na
														213	1905	1605	300	1065	525
														214	885	630	255	na	na
														215	1080	900	180	na	na
														216	870	660	210	na	na
														217	585	360	225	na	na
														218	1185	930	255	885	30
														219	1380	1095	285	na	na
														220	735	540	195	na	na
														221	1065	795	270	na	na
														222	975	765	210	na	na
														223	1275	1095	180	na	na
														224	720	390	330	na	na
														225	1425	1185	240	na	na
														226	1050	765	285	660	90
														227	960	705	255	na	na
														228	1020	825	195	na	na
														229	1620	1395	225	na	na
														230	750	555	195	na	na
														231	855	540	315	na	na
														232	1875	1575	300	na	na
														233	840	450	390	na	na
														234	1800	1515	285	1440	60
														235	1470	1185	285	na	na
														237	1620	1425	195	na	na
														238	1575	1290	285	na	na
														239	555	360	195	na	na
														240	765	540	225	na	na
														241	555	285	270	na	na
														242	780	630	150	405	210
														243	1740	1440	300	na	na
														244	570	375	195	na	na
														245	870	675	195	na	na
														246	1065	675	390	na	na
														247	1755	1560	195	1440	105
														248	1605	1320	285	na	na
														249	900	660	240	na	na
														250	1890	1710	180	na	na
														251	510	465	45	na	na
														252	735	540	195	na	na
														253	885	555	330	na	na
														254	1260	1035	225	na	na
														255	1605	1440	165	na	na
														256	1290	930	360	885	30
														257	1590	1290	300	na	na
														259	1275	1005	270	na	na
														260	1200	960	240	na	na
														261	930	615	315	na	na
														262	1230	960	270	na	na
														263	765	615	150	na	na
														264	540	210	330	na	na
														265	1500	1245	255	na	na
														266	855	570	285	na	na
														267	1830	1755	75	na	na
														268	1305	1110	195	na	na
														269	720	360	360	na	na
														270	1185	855	330	na	na
														271	1590	1395	195	na	na
														272	870	705	165	na	na
														273	990	795	195	675	105
														274	1485	1290	195	na	na
														276	930	765	165	na	na
														277	1545	1260	285	na	na
														279	765	465	300	na	na
														280	1095	720	375	na	na
														281	765	570	195	na	na
														282	1455	1155	300	na	na
														283	690	510	180	na	na
														284	1005	750	255	na	na
														285	1125	900	225	na	na
														286	1515	1275	240	na	na
														287	1380	1170	210	na	na
														288	645	315	330	na	na
														289	630	375	255	na	na
														290	1230	915	315	na	na
														291	990	780	210	na	na
														292	720	360	360	na	na
														294	825	645	180	na	na
														295	1185	990	195	960	na
														296	1365	1095	270	na	na
														297	1440	1140	300	na	na
														301	825	645	180	na	na
														302	540	270	270	na	na
														303	810	570	240	na	na
														304	930	735	195	na	na
														305	1035	840	195	na	na
														306	900	645	255	na	na
														307	1035	855	180	na	na
														308	900	660	240	na	na
														309	1530	1230	300	na	na
														Mean	1220.36	936.905	283.452	924.194	172.759
														SD	372.439	377.978	93.4082	339.802	119.168
														Number of parasites analyzed	252	253	254	29	29
														SEM	23.4615	23.7633	5.86095	63.0996	22.129

## Sheet: Fig3A
Raw data related to Fig3A
cGMP measurements in pmol/ml
cGMP (pmol/ml)	Experiment 1	Experiment 2	Experiment 3	Experiment 4	Experiment 5	Experiment 6
-RAP DMSO	500	504	930	342	700	530
-RAP BIPPO	950	840	1135	650	1000	815
+RAP-DMSO	80	140	250	166	255	240
+RAP Bippo	375	308	575	292	480	320

## Sheet: Fig3B-C
Raw data related to calcium measurements, in Fig.3B-C
Fig 3B									Fig 3C
+ A23187									Bippo
Time [s]	-RAP exp1	-RAP exp2	-RAP exp3	-RAP exp4	+RAP exp2	+RAP exp3	+RAP exp4		Time [s]	-RAP Exp1	-RAP Exp2	-RAP Exp3	-RAP Exp4	-RAP Exp5	+RAP Exp2	+RAP Exp3	+RAP Exp4	+RAP Exp5
0	0.990266	1.0005	1.00079	0.987245	0.998675	0.992838	0.997619		0	0.992138	0.991769	0.989794	0.989318	0.994028	0.992543	1.02448	1.01702	0.987989
14.65	1.00114	0.995121	0.999803	0.993527	1.00596	0.999744	0.992593		14.65	1.00466	1.00528	1.00995	0.994611	0.989592	1.00382	0.993296	0.99514	0.999333
29.646	0.99757	1.00102	1.0001	1.00388	0.996717	1.00791	0.994359		29.646	1.00288	1.00101	0.993532	1.0035	1.00924	1.0069	0.997786	1.00676	0.996826
44.659	1.00264	1.00478	0.999896	1.00172	0.997089	1.00153	1.01202		44.659	1.00086	0.995357	0.999524	1.01043	1.00038	0.998024	1.00488	0.985547	0.996856
59.673	1.00839	0.99858	0.999407	1.00938	1.00156	0.997978	1.00431		59.673	0.999466	1.00658	1.01286	1.00214	1.0095	0.998705	0.99387	0.99553	1.0056
110.123	1.75328	1.43755	1.84341	1.86685	1.56634	1.91844	1.84008	Time of A23187 addition	110.123	1.57366	1.40947	1.20233	1.22644	1.20404	0.967033	0.984737	0.962355	0.994228	Time of A23187 addition
124.769	1.804	1.42167	1.84263	1.87212	1.58893	1.87662	1.83774		124.769	1.68484	1.44457	1.2462	1.25689	1.31679	0.969602	0.997237	0.960585	1.00816
139.783	1.83398	1.41904	1.83012	1.86024	1.55212	1.87171	1.78382		139.783	1.65461	1.39907	1.28278	1.21369	1.26809	0.977868	0.994637	0.967661	0.983605
154.789	1.8131	1.42284	1.82451	1.82712	1.57614	1.87455	1.76962		154.789	1.59775	1.36653	1.26939	1.19533	1.26914	0.984031	0.984856	0.967173	0.987098
169.797	1.80638	1.42566	1.81488	1.79611	1.57207	1.86343	1.78414		169.797	1.52231	1.33298	1.23621	1.17777	1.22601	0.994619	1.00893	0.966749	1.00892
184.8	1.77784	1.42936	1.80154	1.80632	1.5948	1.85916	1.77463		184.8	1.46858	1.32603	1.19241	1.1571	1.20813	0.981733	1.01169	0.968157	1.00239
199.814	1.76166	1.42503	1.78204	1.78201	1.5891	1.85145	1.77805		199.814	1.45365	1.30216	1.17532	1.15572	1.20238	0.980811	1.00394	0.969646	1.00797
214.831	1.73995	1.43473	1.76669	1.8312	1.60509	1.83262	1.79181		214.831	1.43506	1.29137	1.1756	1.1486	1.18697	0.993369	1.01102	0.964118	1.00654
229.832	1.70451	1.4419	1.76177	1.81131	1.59239	1.82866	1.77832		229.832	1.40678	1.27082	1.1736	1.13991	1.1616	0.991172	1.0029	0.969053	1.01522
244.843	1.71164	1.44776	1.76967	1.83924	1.59842	1.84645	1.78026		244.843	1.39512	1.27095	1.17472	1.12296	1.16412	1.0003	1.01137	0.962702	1.01737
259.851	1.70056	1.45182	1.75729	1.81748	1.59843	1.8315	1.77303		259.851	1.37131	1.24479	1.16554	1.11753	1.14938	1.00258	1.01389	0.967686	1.00835
274.866	1.69131	1.46201	1.78244	1.79491	1.59152	1.84076	1.80523		274.866	1.35553	1.24177	1.14014	1.1115	1.13961	0.997438	1.00998	0.957938	1.01045
289.875	1.69475	1.46897	1.80267	1.82552	1.60671	1.84691	1.79702		289.875	1.36011	1.24198	1.1397	1.0972	1.12066	0.997866	1.01742	0.950942	1.00549
304.886	1.69606	1.4735	1.79322	1.82418	1.6016	1.85234	1.76771		304.886	1.35034	1.21884	1.14436	1.07594	1.11603	0.99929	1.00921	0.975376	1.01687
319.888	1.69247	1.46263	1.80842	1.80698	1.58177	1.87158	1.78158		319.888	1.35672	1.21698	1.12879	1.08289	1.11432	0.996493	1.00451	0.96641	1.0065
334.889	1.71628	1.46676	1.82162	1.80252	1.59191	1.86172	1.74115		334.889	1.34248	1.19937	1.13549	1.07655	1.10825	0.995561	1.01735	0.963159	0.999503
349.907	1.70146	1.47771	1.82266	1.8062	1.60134	1.88854	1.7632		349.907	1.33464	1.20019	1.11391	1.08638	1.10426	1.00074	0.99815	0.959759	0.998251
364.91	1.73194	1.47246	1.8257	1.78311	1.5783	1.87726	1.76125		364.91	1.33462	1.20931	1.11093	1.07501	1.08964	0.981484	1.01313	0.960417	1.00516
379.916	1.73022	1.47476	1.81891	1.78254	1.58189	1.89755	1.73456		379.916	1.33836	1.18072		1.07418	1.10932	0.987931		0.958578	1.00163
	AUC A23187									AUC BIPPO
	-RAP	+RAP								-RAP	+RAP
Experiment 1	598.8								Experiment 1	1.403
Experiment 2	511.9	553.1							Experiment 2	1.277	1.017
Experiment 3	617.7	635.3							Experiment 3	1.139	0.989
Experiment 4	622.5	611.9							Experiment 4	1.156	0.997
Mean	587.725	600.1							Experiment 5	1.182	1.029
SD	51.5748	42.3514							Mean	1.2314	1.008
									SD	0.10976	0.0182939

## Sheet: Fig3D
Raw data related to Fig 3D
Normalized RLU/condition A23187 60 min.
	PfPP1-iKO			PfUGO-iKO
	Experiment 1	Experiment 2	Experiment 3	Experiment 1	Experiment 2	Experiment 3
DMSO	0	0	0	0.7	2.2	9.8
BIPPO	50.6	58	67.2	121.9	111.3	112.6
pET cGMP	48.8	65.1	26.5	60.3	77.2	39.7
A23187	100	100	100	100	100	100

## Sheet: Fig4A
Raw data related to Fig 4A
	Total	Non leaky	Leaky	Ambiguous
Number of parasites	261	260	0	1
%	100	99.6169	0	0.383142

## Sheet: Fig4C
Raw data related to Fig 4C
	Mean		SD		Experiment 1		Experiment 2
	Non leaky	Leaky	Non leaky	Leaky	Non leaky	Leaky	Non leaky	Leaky
-RAP +C2	94.2803	5.7197	2.19632	2.19632	95.8333	4.16667	92.7273	7.27273
+RAP	93.423	6.57696	3.32568	3.32568	95.7746	4.22535	91.0714	8.92857
+RAP +C2	94.5008	5.49918	1.24988	1.24988	93.617	6.38298	95.3846	4.61538

## Sheet: Fig5A
Raw data related to Fig 5A
		Number of segmented parasites	Number of parasites that experienced PV Rounding-up	Number of parasites with an irregular PV	% Total parasites	% PV Rounding	% Irregular PV
-RAP / DMSO	Experiment 1	52	24	28	100	46.1538	53.8462
	Experiment 2	4	2	2	100	50	50
	Experiment 3	42	30	12	100	71.4286	28.5714
	Experiment 4	62	40	22	100	64.5161	35.4839
	Experiment 5	52	35	17	100	67.3077	32.6923
	Experiment 6	48	22	26	100	45.8333	54.1667
	Mean					57.5399	42.4601
	SD					11.4936	11.4936
-RAP / Bapta	Experiment 1	11	11	0	100	100	0
	Experiment 2	16	16	0	100	100	0
	Experiment 3	17	17	0	100	100	0
	Experiment 4	24	22	2	100	91.6667	8.33333
	Experiment 5	56	50	6	100	89.2857	10.7143
	Mean					96.1905	3.80952
	SD					5.28389	5.28389
-RAP / C2	Experiment 1	18	7	11	100	38.8889	61.1111
	Experiment 2	43	17	26	100	39.5349	60.4651
	Experiment 3	66	32	34	100	48.4848	51.5152
	Experiment 4	27	10	17	100	37.037	62.963
	Experiment 5	76	29	47	100	38.1579	61.8421
	Mean					40.4207	59.5793
	SD					4.60247	4.60247
+RAP	Experiment 1	44	44	0	100	100	0
	Experiment 2	110	104	6	100	94.5455	5.45455
	Experiment 3	52	49	3	100	94.2308	5.76923
	Experiment 4	35	33	2	100	94.2857	5.71429
	Mean					95.7655	4.23452
	SD					2.82634	2.82634

## Sheet: Fig5B
Raw data related to Fig 5B
DMSO						-RAP BIPPO						+RAP BIPPO						-RAP A23187						+RAP A23187
Experiment	Number of events of egressing parasites	Number of events with an Irregular PV	Number of events with PV Rounding-Up	% of PV Rounding-Up		Experiment	Number of events of egressing parasites	Number of events with an Irregular PV	Number of events with PV Rounding-Up	% of PV Rounding-Up		Experiment	Number of events of egressing parasites	Number of events with an Irregular PV	Number of events with PV Rounding-Up	% of PV Rounding-Up		Experiment	Number of events of egressing parasites	Number of events with an Irregular PV	Number of events with PV Rounding-Up	% of PV Rounding-Up		Experiment	Number of events of egressing parasites	Number of events with an Irregular PV	Number of events with PV Rounding-Up	% of PV Rounding-Up
1	7	1	6	85.7143		1	17	5	12	70.5882		1	43	26	17	39.5349		1	45	7	38	84.4444		1	25	11	14	56
2	7	1	6	85.7143		2	18	6	12	66.6667		2	3	1	2	66.6667		2	0	nd	nd			2	67	40	27	40.2985
3	4	0	4	100		3	17	2	15	88.2353		3	51	38	13	25.4902		3	7	2	5	71.4286		3	16	6	10	62.5
4	8	5	3	37.5		4	20	3	17	85		4	45	34	11	24.4444					Mean	77.9365					Mean	52.9328
5	11	1	10	90.9091		5	55	6	49	89.0909		5	108	84	24	22.2222					SD	9.20361					SD	11.4141
			Mean	79.9675					Mean	79.9162					Mean	35.6717
			SD	24.4467					SD	10.5094					SD	18.616
	Statistical test	Sample1	Sample 2		pvalue
	unpaired t-test	DMSO	-RAP BIPPO	ns	0.8482
		DMSO	+RAP BIPPO	**	0.0088
		DMSO	-RAP A23287	ns	0.9933
		DMSO	+RAP A23187	ns	0.1226
		-RAP BIPPO	+RAP BIPPO	**	0.0017
		-RAP A23287	+RAP A23187	ns	0.0839
		-RAP BIPPO	-RAP A23287	ns	0.2037
