# Supplementary material for: The malaria parasite PP1 phosphatase controls the initiation of the egress pathway of asexual blood-stages by regulating the rounding-up of the vacuole
Source: PLoS Pathog. 2025 Jan 14;21(1):e1012455. doi: 10.1371/journal.ppat.1012455 (PMC11731718; doi:10.1371/journal.ppat.1012455)
Supplement: S4 Table — (XLSX) [file ppat.1012455.s011.xlsx]

## Sheet: S4
Raw data related to Fig S4
	-RAP			+RAP
Multiplication Rate	DMSO	BIPPO	A23187	DMSO	BIPPO	A23187
Experiment 1	8.7	2.4	0.06	0.26	5.47	0.05
Experiment 2	5.88	0.89	0	0.29	1.97	0.21
Experiment 3	14.03	1.9	0.76	0.01	2.72	0.07

## Sheet: S6C-D
Raw data related to Fig S6C-D
MFI are expressed as the ratio between F/F0
	MFI of Parental line									MFI of pCRT-GCamP6f line
Time (s)	Parasite 1	Parasite 2	Parasite 3	Parasite 4	Parasite 5	Mean	SD		Time (s)	Parasite 1	Parasite 2	Parasite 3	Parasite 4	Parasite 5	Mean	SD
0	1.01	1	0.998	1.01	0.994	1.0024	0.00726636		0	0.99	1.01	0.994	1.01	1.007	1.0022	0.00949737
2	1	1	0.987	1.01	0.995	0.9984	0.00838451		2	0.98	1.01	0.991	1.01	1.006	0.9994	0.0133716
4	1	0.99	1.003	1.02	1.012	1.005	0.0114891		4	1.01	1.01	0.996	1.01	1.015	1.0082	0.00715542
6	1	0.99	0.99	1.02	1.006	1.0012	0.0125379		6	1.02	1.01	1.007	1	1	1.0074	0.00829458
8	1	1	1.006	1.03	1.006	1.0084	0.0124419		8	1.01	1	1.006	1	0.999	1.003	0.00479583
10	1	1	0.999	1.03	1.007	1.0072	0.0131415		10	1.02	1	1.01	1	0.984	1.0028	0.0133866
12	1.01	0.98	1.005	1.03	1.007	1.0064	0.0178129		12	1.02	1	1.007	0.99	0.989	1.0012	0.0128725
14	1	1	0.995	1.02	0.999	1.0028	0.00983362		14	1.02	1	1.006	1	1.001	1.0054	0.00853229
16	1	0.99	1.004	1	0.997	0.9982	0.00521536		16	1.02	1.01	1.004	1	1.011	1.009	0.00761577
18	1	1	1	1	0.998	0.9996	0.000894427		18	1.01	1.01	1	1	1.014	1.0068	0.00641872
20	1	1	0.991	1	0.996	0.9974	0.00397492		20	1	1	0.997	1	1.013	1.002	0.0062849
22	0.99	1	1.009	1	0.997	0.9992	0.00683374		22	1.01	1.01	1.001	0.99	1.01	1.0042	0.00884308
24	1	1	1.009	1.01	0.997	1.0032	0.00589067		24	1.01	1	1.007	0.99	1.006	1.0026	0.00792465
26	1	1	1.012	1.01	0.998	1.004	0.00648074		26	1	0.99	1.012	0.99	0.994	0.9972	0.00923038
28	0.99	1	1.01	1	0.996	0.9992	0.00729383		28	0.97	0.99	1.011	0.99	0.978	0.9878	0.0154984
30	0.99	1.01	1.015	1	0.995	1.002	0.0103682		30	0.97	0.99	1.016	0.99	0.976	0.9884	0.0177426
32	0.99	1	1.014	1.01	1.007	1.0042	0.00944458		32	0.99	0.99	1.015	0.99	0.986	0.9942	0.0117558
34	0.99	1	1.009	0.99	1.005	0.9988	0.00864292		34	1	0.99	1.012	0.99	0.969	0.9922	0.0158177
36	0.99	1	1.005	0.99	1.004	0.9978	0.00736206		36	0.99	0.99	1.007	0.99	0.98	0.9914	0.00973653
38	1	1	0.999	0.99	0.997	0.9972	0.00420714		38	0.99	1	0.988	0.99	0.99	0.9916	0.00477493
40	0.99	1	1.003	0.99	1	0.9966	0.00614817		40	0.9	0.97	0.951	0.97	0.943	0.9468	0.0287176
42	0.99	1	1.003	0.99	1	0.9966	0.00614817		42	0.9	0.96	0.952	0.97	0.929	0.9422	0.0280214
44	0.99	0.99	1.004	0.99	1.013	0.9974	0.0106207		44	0.93	0.98	0.97	0.98	0.951	0.9622	0.0215453
46	0.99	1	0.993	0.99	1.005	0.9956	0.00665582		46	0.94	1	0.977	0.99	0.965	0.9744	0.0233302
48	0.99	1	0.995	0.98	0.999	0.9928	0.00816701		48	0.97	1	0.979	0.99	0.978	0.9834	0.0116962
50	0.99	1	0.998	0.99	1.011	0.9978	0.00867179		50	0.98	1	0.979	1	0.975	0.9868	0.0121943
52	1	0.99	1.001	0.99	1.005	0.9972	0.00683374		52	1.01	1	0.985	0.99	0.985	0.994	0.0108397
54	1	0.99	1.004	0.99	1.006	0.998	0.00761577		54	1.01	1	0.997	0.99	0.991	0.9976	0.00808084
56	1	0.99	0.999	0.98	1.001	0.994	0.00897218		56	0.98	1	0.981	0.99	0.978	0.9858	0.00917606
58	0.99	0.99	0.992	0.98	0.993	0.989	0.00519615		58	0.88	0.97		0.97	0.944	0.941	0.0424735
60	1	0.99	0.972	0.98	0.986	0.9856	0.0105262	+ A23187	60	0.94	0.99		0.99	0.976	0.974	0.0236079	+A23187
62	1	0.99	0.978	0.98	0.988	0.9872	0.00878635		62	0.92	0.98	0.975	0.98	0.934	0.9578	0.0286217
64	0.99	0.99	0.977	0.97	0.987	0.9828	0.00892749		64	0.92	0.98	0.986	0.98	0.951	0.9634	0.0278352
66	0.99	0.99	0.966	0.96	0.982	0.9776	0.0138852		66	0.92	0.97	0.998	0.98	0.951	0.9638	0.0298027
68	1	0.99	0.965	0.97	0.98	0.981	0.0143178		68	0.93	0.97	0.991	0.98	0.952	0.9646	0.024079
70	0.99	0.98	0.965	0.97	0.982	0.9774	0.00993982		70	0.93	0.98	1.014	0.98	0.957	0.9722	0.031148
72	0.99	0.99	0.952	0.97	0.991	0.9786	0.0172858		72	0.94	0.98	1.003	0.99	0.954	0.9734	0.0259191
74	1	0.98	0.947	0.97	0.994	0.9782	0.0210286		74	0.93	0.98	1	0.99	0.949	0.9698	0.0293292
76	1	0.98	0.946	0.96	1.012	0.9796	0.027291		76	0.93	0.98	1.006	0.99	0.957	0.9726	0.029712
78	0.99	0.99	0.949	0.96	1.015	0.9808	0.0263761		78	0.96	0.98	1.005	0.99	0.963	0.9796	0.0187963
80	1	0.98	0.959	0.96	1.005	0.9808	0.0215801		80	0.94	0.98	0.999	0.99	0.962	0.9742	0.0235415
82	1	0.98	0.971	0.97	1.018	0.9878	0.0207413		82	0.93	0.97	0.997	0.98	0.948	0.965	0.0264008
84	1	0.98	0.954	0.97	1.01	0.9828	0.0225655		84	0.93	0.98	0.997	0.98	0.953	0.968	0.0264481
86	1	0.98	0.945	0.97	1.011	0.9812	0.0258786		86	0.92	0.98	0.996	0.98	0.942	0.9636	0.0314452
88	0.99	0.97	0.961	0.97	0.99	0.9762	0.0131225		88	0.94	0.97	0.992	0.98	0.948	0.966	0.0217256
90	1	0.97	0.945	0.97	0.991	0.9752	0.0213939		90	0.93	0.98	0.992	0.98	0.947	0.9658	0.0260998
92	0.98	0.96	0.932	0.96	1.015	0.9694	0.0306888		92	0.93	0.98	0.988	0.98	0.949	0.9654	0.0247952
94	0.98	0.96	0.936	0.97	1.026	0.9744	0.0331482		94	0.93	0.98	0.996	0.98	0.945	0.9662	0.0275173
96	0.99	0.96	0.918	0.95	1.038	0.9712	0.0453343		96	0.97	0.98	1.002	1.01	0.959	0.9842	0.021429
98	0.97	0.97	0.934	0.96	1.033	0.9734	0.0364253		98	0.99	0.99	1.001	1.02	0.959	0.992	0.0221472
100	0.98	0.97	0.951	0.97	1.041	0.9824	0.0343991		100	1.01	0.99	0.994	1.04	0.961	0.999	0.0289482
102	0.99	0.97	0.961	0.97	1.036	0.9854	0.0302126		102	1.06	0.99	0.995	1.09	0.97	1.021	0.0512835
104	0.99	0.97	0.966	0.98	1.031	0.9874	0.0260921		104	1.06	0.99	1.001	1.12	0.961	1.0264	0.0635161
106	0.99	0.97	0.978	0.98	1.031	0.9898	0.0241081		106	1.06	0.99	1.005	1.16	0.958	1.0346	0.0792199
108	0.99	0.97	0.975	0.96	1.033	0.9856	0.0286234		108	1.08	0.99	1.006	1.18	0.958	1.0428	0.0887986
110	0.99	0.97	0.978	0.96	1.006	0.9808	0.0178662		110	1.09	0.99	1.009	1.19	0.959	1.0476	0.0931842
112	1	0.97	0.975	0.94	0.932	0.9634	0.0276188		112	1.11	0.99	1.012	1.2	0.958	1.054	0.0994082
114	0.99	0.98	0.976	0.94	0.967	0.9706	0.0189947		114	1.11	0.99	1.021	1.21	0.958	1.0578	0.102226
116	1	0.97	0.979	0.94	1.012	0.9802	0.02795		116	1.11	0.99	1.023	1.21	0.958	1.0582	0.10205
118	1	0.98	0.954	0.93	1.027	0.9782	0.0379763		118	1.14	0.99	1.022	1.2	0.961	1.0626	0.102605
120	1	0.98	0.907	0.96	1.034	0.9762	0.0473624		120	1.14	0.99	1.017	1.2	0.975	1.0644	0.0998464
122	1	0.97	0.935	0.93	1.029	0.9728	0.0423285		122	1.15	1	1.017	1.21	0.982	1.0718	0.10178
124	1	0.98	0.958	0.93	1.019	0.9774	0.034897		124	1.14	0.99	1.023	1.21	0.987	1.07	0.0999975
126	0.99	0.98	0.971	0.94	1.016	0.9794	0.0277272		126	1.14	1	1.024	1.2	0.989	1.0706	0.0940415
128	1	0.98	0.976	0.95	1.013	0.9838	0.0241495		128	1.14	1	1.028	1.19	0.993	1.0702	0.0892928
130	1	0.98	0.976	0.95	1.017	0.9846	0.0253929		130	1.14	1	1.031	1.19	0.983	1.0688	0.0912179
132	1	0.98	0.969	0.96	1.017	0.9852	0.0232099		132	1.11	1	1.032	1.18	0.969	1.0582	0.0859488
134	1	0.98	0.964	0.96	1.017	0.9842	0.0241702		134	1.1	1	1.029	1.17	0.967	1.0532	0.0816682
136	0.99	0.98	0.966	0.96	1.013	0.9818	0.0210286		136	1.1	1	1.03	1.17	0.968	1.0536	0.0813314
138	1	0.98	0.965	0.96	1.024	0.9858	0.0264235		138	1.11	1	1.028	1.17	0.976	1.0568	0.0809765
140	0.99	0.98	0.967	0.96	1.02	0.9834	0.0235117		140	1.09	1.01	1.026	1.16	0.969	1.051	0.0748866
142	0.99	0.98	0.969	0.96	1.026	0.985	0.0255539		142	1.12	1.01	1.033	1.17	0.983	1.0632	0.0787509
144	0.98	0.98	0.965	0.96	1.022	0.9814	0.0243885		144	1.1	1.01	1.026	1.15	0.98	1.0532	0.0698656
146	0.98	0.97	0.968	0.95	1.02	0.9776	0.0260538		146	1.08	1.01	1.031	1.15	0.965	1.0472	0.0707934
148	0.98	0.98	0.964	0.96	1.024	0.9816	0.0253929		148	1.08	1	1.019	1.15	0.968	1.0434	0.0722274
150	0.98	0.98	0.966	0.96	1.022	0.9816	0.024224		150	1.08	1.01	1.012	1.14	0.971	1.0426	0.0671029
152	0.97	0.98	0.968	0.96	1.027	0.981	0.0266833		152	1.09	1.01	1.022	1.15	0.982	1.0508	0.0681997
154	0.98	0.98	0.968	0.95	1.028	0.9812	0.0288998		154	1.11	1.02	1.021	1.15	0.99	1.0582	0.0681997
156	0.97	0.98	0.969	0.95	1.029	0.9796	0.0296699		156	1.13	1.02	1.023	1.15	1.005	1.0656	0.0686243
158	0.99	0.98	0.962	0.95	1.024	0.9812	0.0285167		158	1.11	1.03	1.021	1.16	0.999	1.064	0.0681212
160	0.98	0.98	0.967	0.95	1.023	0.98	0.0270093		160	1.12	1.03	1.023	1.16	0.999	1.0664	0.0696154
162	0.99	0.98	0.964	0.95	1.02	0.9808	0.0267058		162	1.12	1.02	1.029	1.16	1	1.0658	0.0699871
164	0.98	0.98	0.964	0.95	1.022	0.9792	0.0270037		164	1.12	1.02	1.024	1.16	0.995	1.0638	0.0718485
166	0.98	0.98	0.966	0.96	1.015	0.9802	0.0213354		166	1.1	1.02	1.02	1.15	0.994	1.0568	0.0655835
168	0.97	0.98	0.971	0.95	1.026	0.9794	0.0282631		168	1.12	1.03	1.021	1.17	1.001	1.0684	0.0728855
170	0.96	0.98	0.969	0.95	1.027	0.9772	0.0299616		170	1.13	1.03	1.023	1.17	1.006	1.0718	0.0732953
172	0.97	0.98	0.969	0.95	1.024	0.9786	0.0276007		172	1.13	1.03	1.026	1.18	1.004	1.074	0.0766681
174	0.97	0.97	0.964	0.95	1.024	0.9756	0.0282631		174	1.11	1.03	1.027	1.18	0.994	1.0682	0.0756783
176	0.97	0.97	0.965	0.95	1.027	0.9764	0.02945		176	1.11	1.03	1.027	1.18	0.993	1.068	0.0759243
178	0.96	0.98	0.965	0.95	1.028	0.9766	0.030705		178	1.1	1.02	1.017	1.18	0.983	1.06	0.0796524
180	0.95	0.98	0.954	0.94	1.01	0.9668	0.0283055		180	1.11	1.03	1.025	1.19	0.991	1.0692	0.0804096
182	0.96	0.97	0.964	0.95	1.005	0.9698	0.0209809		182	1.12	1.03	1.024	1.18	1	1.0708	0.0761787
184	0.96	0.97	0.966	0.95	0.963	0.9618	0.00756307		184	1.12	1.03	1.023	1.19	1.001	1.0728	0.0797352
186	0.96	0.97	0.96	0.95	1.012	0.9704	0.0243064		186	1.13	1.03	1.024	1.19	1.002	1.0752	0.0809395
188	0.98	0.97	0.95	0.94	0.976	0.9632	0.0173551		188	1.13	1.03	1.022	1.19	1.002	1.0748	0.0812601
190	0.96	0.98	0.94	0.94	0.99	0.962	0.0228035		190	1.13	1.03	1.02	1.2	1.008	1.0776	0.0838976
192	0.97	0.98	0.916	0.94	0.973	0.9558	0.0270037		192	1.13	1.04	1.012	1.2	1.016	1.0796	0.0824912
194	0.96	0.98	0.93	0.94	0.999	0.9618	0.0283055		194	1.13	1.04	0.998	1.2	1.01	1.0756	0.0866418
196	0.98	0.97	0.905	0.94	1.016	0.9622	0.0419428		196	1.13	1.04	1.013	1.19	1.007	1.076	0.0805264
198	0.98	0.97	0.908	0.94	1.018	0.9632	0.0415837		198	1.12	1.03	1.014	1.18	1.002	1.0692	0.0773899
200	0.98	0.98		0.93	0.955	0.96125	0.0239357		200	1.13	1.04	1	1.2	1.013	1.0766	0.0856318
202	0.98	0.97	0.923	0.94	0.95	0.9526	0.0228867		202	1.13	1.04	1.011	1.19	1.007	1.0756	0.0809216
204	0.97	0.97	0.933	0.94	1.022	0.967	0.0350999		204	1.12	1.06	0.995	1.2	1.011	1.0772	0.0841825
206	0.98	0.97	0.944	0.94	1.011	0.969	0.0289482		206	1.12	1.06	0.994	1.2	1.012	1.0772	0.084233
208	0.99	0.96	0.912	0.94	1.005	0.9614	0.0374807		208	1.12	1.03	1.007	1.18	1.006	1.0686	0.0778704
210	0.99	0.95	0.907	0.94	1.02	0.9614	0.0441565		210	1.11	1.03	1.008	1.18	1.006	1.0668	0.0761393
212	0.98	0.96	0.955	0.95	1.003	0.9696	0.0218701		212	1.11	1.03	1.009	1.17	0.993	1.0624	0.0751019
214	0.97	0.96	0.949	0.96	1.021	0.972	0.0283813		214	1.11	1.03	1.006	1.17	0.998	1.0628	0.0745332
216	0.97	0.96	0.938	0.96	1.013	0.9682	0.0276442		216	1.11	1.02	1.012	1.18	1	1.0644	0.0779538
218	0.97	0.96	0.949	0.96	1.007	0.9692	0.0223987		218	1.11	1.03	1.002	1.19	1.008	1.068	0.080697
220	0.97	0.97	0.943	0.96	0.993	0.9672	0.0181576		220	1.12	1.03	0.995	1.19	1.005	1.068	0.0841576
222	0.97	0.97	0.946	0.96	1	0.9692	0.0198293		222	1.11	1.03	1.003	1.18	1.001	1.0648	0.0781262
224	0.98	0.97	0.938	0.96	1.015	0.9726	0.0283514		224	1.11	1.03	0.997	1.17	1	1.0614	0.0759263
226	0.99	0.96	0.932	0.95	1.023	0.971	0.0358748		226	1.11	1.03	0.994	1.18	1.002	1.0632	0.0797947
228	0.99	0.96	0.929	0.94	1.021	0.968	0.0376231		228	1.12	1.03	1.003	1.17	0.995	1.0636	0.0774745
230	0.99	0.95	0.924	0.95	1.018	0.9664	0.0372666		230	1.11	1.02	1.001	1.17	1.003	1.0608	0.075708
232	0.98	0.96	0.933	0.96	1.018	0.9702	0.0315151		232	1.1	1.02	1.006	1.17	0.994	1.058	0.0750866
234	0.98	0.97	0.938	0.96	1.015	0.9726	0.0283514		234	1.11	1.03	0.996	1.17	1.002	1.0616	0.0757417
236	0.98	0.96	0.946	0.97	1.012	0.9736	0.0248757		236	1.1	1.04	0.987	1.19	1.007	1.0648	0.0820408
238	0.99	0.96	0.939	0.96	0.996	0.969	0.023622		238	1.1	1.03	0.996	1.17	0.998	1.0588	0.0750546
240	0.99	0.96	0.941	0.96	1.003	0.9708	0.0251336		240	1.1	1.03	0.982	1.18	1.007	1.0598	0.0803007
242	0.98	0.96	0.931	0.96	0.969	0.96	0.0181797		242	1.1	1.04	0.983	1.18	1.006	1.0618	0.0794179
244	0.98	0.97	0.929	0.95	0.981	0.962	0.0222598		244	1.1	1.03	0.98	1.18	1.005	1.059	0.0811172
246	0.98	0.96	0.92	0.94	0.979	0.9558	0.0258496		246	1.05	1.03	0.958	1.18	0.99	1.0416	0.0851634
248	0.98	0.96	0.924	0.94	0.982	0.9572	0.0252032		248	1.1	1.03	0.986	1.17	1.003	1.0578	0.076323

## Sheet: S6E
Raw data related to calcium measurements in S6E
Fig S6E
	+ DMSO
Time [s]	-RAP Exp1	-RAP Exp2	-RAP Exp3	-RAP Exp5	+RAP Exp2	+RAP Exp3	+RAP Exp5
0	0.988138	1.00079	0.995042	1.00683	1.00132	0.987003	0.987568
14.65	0.989787	0.985596	0.991006	0.997923	0.996566	1.00077	0.983699
29.646	1.00816	1.00895	1.00123	0.985833	0.997537	1.00607	0.994727
44.659	1.00491	1.00715	1.00299	1.0003	1.00334	0.994886	0.996179
59.673	1.00901	0.997516	1.00973	1.00264	1.00124	1.01127	1.02288
110.123	0.939415	0.939111	0.952088	0.980596	0.95445	0.998154	0.949644	Time of A23187 addition
124.769	0.924048	0.936747	0.959221	0.979018	0.953344	0.992566	0.959803
139.783	0.941447	0.94778	0.952735	0.966801	0.951018	0.994156	0.958738
154.789	0.938037	0.951344	0.960531	0.975647	0.937506	1.00651	0.965317
169.797	0.934261	0.956848	0.954926	0.97391	0.961228	1.00105	0.948871
184.8	0.931797	0.948167	0.95136	0.989669	0.963084	0.994953	0.954385
199.814	0.923578	0.935787	0.958883	0.97534	0.936717	1.00677	0.958255
214.831	0.939222	0.939193	0.952966	0.983063	0.948484	0.99124	0.948774
229.832	0.939312	0.933117	0.952958	0.965209	0.946989	0.993377	0.943646
244.843	0.939006	0.94048	0.945365	0.972066	0.944351	1.00689	0.972283
259.851	0.937541	0.927758	0.948592	0.983552	0.943908	0.993331	0.92778
274.866	0.939297	0.926191	0.948218	0.977367	0.951905	0.991457	0.960964
289.875	0.939229	0.935702	0.971997	0.968835	0.94601	0.992384	0.96106
304.886	0.927197	0.932586	0.964947	0.96847	0.932776	1.00042	0.965027
319.888	0.934748	0.939416	0.952662	0.983056	0.946405	0.985312	0.956513
334.889	0.933257	0.927777	0.947098	0.963869	0.947854	0.989618	0.952353
349.907	0.92163	0.932278	0.943812	0.979128	0.942252	0.979771	0.956417
364.91	0.939507	0.922818	0.953037	0.951465	0.954662	0.991751	0.96464
379.916	0.942534	0.937482	0.946955	0.976248	0.943765	0.992725	0.960673
	AUC DMSO
	-RAP	+RAP
Experiment 1	0.988
Experiment 2	0.989	0.985
Experiment 3	1.003	1.023
Experiment 4	1.019	0.992
Mean	0.99975	1
SD	0.0145459	0.0202237

## Sheet: S6F
Raw data related to Fig S6F
	+ DMSO					+ A23187					+ BIPPO
	-RAP			+RAP		-RAP			+RAP		-RAP			+RAP
Time [s]	-RAP Exp1	-RAP Exp 2	-RAP Exp 3	+RAP Exp 2	+RAP Exp 3	-RAP Exp1	-RAP Exp 2	-RAP Exp 3	+RAP Exp 2	+RAP Exp 3	-RAP Exp1	-RAP Exp 2	-RAP Exp 3	+RAP Exp 2	+RAP Exp 3
0		0.990489	1.00541	0.992721	1.01555		1.00336	0.984394	0.996749	1.01763		1.00097	0.994668	0.999705	1.0066
14.65	0.969559	0.998191	1.00061	0.999637	1.00776	0.990186	0.98994	1.01024	1.00644	1.01103	0.99718	0.996832	0.997549	1.00259	1.00299
29.646	0.998438	1.0017	0.998033	1.00521	0.997685	1.00698	1.00368	1.01131	1.00389	1.00207	0.990024	1.00273	1.00037	0.997452	0.998432
44.659	1.0115	1.00914	0.999005	0.992431	0.989275	1.00461	1.00281	0.997041	0.990789	0.990198	1.00489	0.989708	1.00644	0.996659	0.990506
59.673	1.02051	1.00048	0.99449	1.01	0.987227	0.998225	1.00021	1.00275	1.00212	0.983257	1.00791	1.00976	1.00686	1.0036	0.983763
110.123	0.913779	0.945585	0.927925	0.971325	0.945754	1.79309	1.48326	1.38047	1.43172	1.22138	1.48149	0.985137	1.31542	0.88898	0.95976	+ drugs
124.769	0.94772	0.951444	0.9283	0.975599	0.953068	1.74746	1.56829	1.39719	1.4879	1.24503	1.59552	1.03278	1.41093	0.869848	0.982328
139.783	0.939401	0.960291	0.945043	0.967727	0.96056	1.70036	1.6015	1.40224	1.49866	1.28098	1.621	1.05488	1.42151	0.885208	1.00022
154.789	0.946246	0.958073	0.933258	0.957219	0.956701	1.62647	1.54634	1.36577	1.43487	1.26432	1.63698	1.04761	1.41313	0.901495	1.01917
169.797	0.938757	0.947085	0.943397	0.958092	0.956394	1.55066	1.44761	1.33349	1.32951	1.25673	1.62316	1.05506	1.38128	0.900417	1.0099
184.8	0.935425	0.956342	0.931398	0.949205	0.96664	1.47241	1.37922	1.28243	1.27114	1.23414	1.62702	1.04555	1.33922	0.886747	1.02339
199.814	0.916986	0.948208	0.940448	0.960956	0.955467	1.39558	1.32756	1.21961	1.19221	1.2029	1.63395	1.0539	1.30726	0.887886	1.02881
214.831	0.935434	0.956899	0.927697	0.967247	0.96112	1.33308	1.28718	1.18443	1.16033	1.17825	1.63632	1.05037	1.30501	0.899745	1.02848
229.832	0.92881	0.968997	0.934643	0.946838	0.963969	1.27256	1.23834	1.13949	1.12274	1.15597	1.65466	1.04539	1.27323	0.899386	1.01859
244.843	0.923934	0.95383	0.942797	0.952117	0.945793	1.20968	1.21206	1.11584	1.09581	1.13337	1.65482	1.05296	1.27779	0.904102	1.0222
259.851	0.924891	0.942766	0.940891	0.965009	0.960902	1.17311	1.198	1.10429	1.08402	1.13223	1.6512	1.04992	1.25858	0.906927	1.02024
274.866	0.918623	0.950984	0.928405	0.966634	0.961993	1.143	1.17152	1.09673	1.06733	1.10991	1.658	1.04554	1.25012	0.898829	1.03094
289.875	0.931786	0.94922	0.921503	0.962426	0.952107	1.12462	1.14997	1.07532	1.05639	1.12516	1.66877	1.02456	1.25622	0.89384	1.0096
304.886	0.930877	0.945102	0.932651	0.967768	0.953195	1.09903	1.13928	1.06163	1.05656	1.12266	1.63553	1.04075	1.23559	0.898557	1.01556
319.888	0.926629	0.944042	0.938369	0.950571	0.945487	1.08959	1.11937	1.06749	1.04798	1.1184	1.62663	1.03741	1.22673	0.888148	1.02418
334.889	0.915421	0.951887	0.920636	0.962684	0.953198	1.07019	1.09923	1.06341	1.03842	1.10688	1.62175	1.02736	1.22905	0.87902	1.01463
349.907	0.905867	0.952079	0.924392	0.963501	0.958272	1.07626	1.08431	1.05328	1.02382	1.10038	1.60227	1.02992	1.21068	0.884299	1.01885
364.91	0.928066	0.959502	0.925379	0.944815	0.95346	1.07327	1.08644	1.05486	1.0287	1.10231	1.58479	1.02943	1.2058	0.905504	1.02901
